# Supplementary material for: A Simple and Rapid Method for Quantitative HPLC MS/MS Determination of Selected Perfluorocarboxylic Acids and Perfluorosulfonates in Human Serum
Source: Int J Anal Chem. 2020 Oct 16;2020:8878618. doi: 10.1155/2020/8878618 (PMC7585657; doi:10.1155/2020/8878618)
Supplement: Supplementary Materials — Supplementary data 1: quality control sample charts—quality control charts of PFASs concentrations in the quality control sample were analyzed and collected in our laboratory in the last 5 years. Supplementary data 2: control charts' z-score of HBM4EU and AMAP—control charts of z-score values obtained in the last 3 years by our laboratory in the interlaboratory comparison exercises organized within the HBM4EU project and the Arctic Monitoring and Assessment Programme (AMAP). Supplementary data 3: AMAP report 2016–2017—reports of the interlaboratory comparison exercises organized by the Arctic Monitoring and Assessment Programme (AMAP) in 2016–2017. [file 8878618.f1.zip]

Archive with 3 entries (3 files):
- 8878618.f1/Supplementary Data 1. Quality control sample charts.pdf
- 8878618.f1/Supplementary Data 2. control charts z-score HBM4EU and AMAP.xlsx
- 8878618.f1/Supplementary data 3.Report AMAP 2016-2017.pdf
